# Supplementary material for: Efficacy of Intellect’s self-guided anxiety and worry mobile health programme: A randomized controlled trial with an active control and a 2-week follow-up
Source: PLOS Digit Health. 2023 May 24;2(5):e0000095. doi: 10.1371/journal.pdig.0000095 (PMC10208477; doi:10.1371/journal.pdig.0000095)
Supplement: S1 Data — (XLSX) [file pdig.0000095.s003.xlsx]

## Sheet: Intellect_Anxiety_Data
Gender	Age	GAD7_1	PHQ9_1	PM_1	Condition	GAD2	PHQ2	PM2	AES	GAD3	PHQ3	PM3
2	19	13	10	127	1	16	10	127	15	16	10	127
2	22	4	0	121	2	3	3	118	18	3	3	121
2	23	9	11	119	2	9	13	106	18	9	13	107
1	21	6	9	118	2	6	9	117	19	7	7	119
1	23	4	4	127	2	4	4	127	19	12	8	122
2	20	2	7	128	1	8	15	117	19	6	10	120
2	24	4	10	130	2	2	5	130	19	1	3	124
2	23	12	10	108	1	9	6	105	20	9	6	105
2	19	16	15	117	1	7	10	109	21	7	9	111
2	19	8	12	123	1	10	10	106	21	16	16	109
2	21	1	0	116	2	4	9	115	21	4	9	115
2	20	3	4	122	2	6	2	123	21	3	0	126
2	19	6	5	123	1	3	4	121	21	4	5	120
2	19	15	18	127	1	14	19	126	21	14	19	126
1	22	0	1	127	2	0	1	126	22	0	2	122
1	24	10	6	114	1	10	4	109	22	6	4	117
1	19	3	5	122	2	1	1	124	22	1	1	123
1	23	4	2	131	2	2	5	125	22	5	5	128
1	24	1	4	116	2	1	2	115	22	2	3	119
1	23	0	0	127	1	0	0	129	22	0	0	128
2	20	2	3	121	1	8	4	120	22	7	6	122
2	22	8	11	112	1	10	12	117	22	4	10	116
2	22	7	8	103	1	7	9	109	22	9	1	115
2	19	11	15	140	1	8	10	137	23	10	12	130
2	20	12	15	119	1	13	15	114	23	8	13	115
2	20	14	14	119	1	16	12	120	23	12	14	118
2	20	15	15	123	1	13	14	117	23	17	16	122
2	21	15	10	117	1	17	10	121	23	10	11	120
2	21	7	1	124	2	4	2	118	23	4	2	122
2	21	8	7	134	2	12	17	136	23	8	9	140
2	19	10	14	127	2	10	16	121	23	10	16	121
2	18	5	7	135	2	3	5	136	23	9	6	133
2	22	5	3	123	1	6	2	122	23	5	1	126
2	21	21	13	130	2	8	4	121	23	8	4	121
1	21	1	5	119	2	7	6	116	24	3	3	112
1	22	18	6	138	2	18	21	115	24	18	21	115
2	26	9	12	119	1	4	22	132	24	9	14	131
2	19	3	6	144	2	3	11	128	24	4	9	130
2	24	10	5	125	1	7	7	118	24	13	4	123
2	21	3	3	142	2	1	3	151	24	1	3	151
2	20	10	11	131	1	10	10	142	24	10	10	142
1	21	10	12	145	2	10	5	143	25	7	4	145
1	21	9	9	126	1	10	12	113	25	11	12	120
1	21	0	1	121	2	6	5	126	25	6	5	126
2	20	8	13	113	1	10	13	110	25	12	12	116
2	21	5	2	115	1	10	5	114	25	4	1	115
2	21	7	10	117	2	13	9	117	25	9	6	130
2	23	3	0	136	2	1	1	126	25	3	1	125
2	20	4	9	124	2	4	7	123	25	6	6	123
2	20	4	4	130	2	5	2	135	25	7	3	134
2	20	9	11	120	2	5	3	120	25	6	2	121
2	21	8	4	115	1	15	14	114	25	14	8	113
2	23	13	8	121	2	9	5	126	25	9	7	115
2	19	18	17	122	1	15	12	132	25	13	10	118
2	19	6	9	121	1	12	10	121	25	10	9	119
2	22	5	4	129	2	3	1	121	25	3	1	121
2	27	2	9	105	1	2	3	120	25	1	1	123
2	23	11	5	140	1	6	4	134	25	9	10	135
3	19	6	9	150	2	9	9	142	25	11	9	146
1	28	2	1	124	1	6	0	121	26	0	0	119
1	21	6	4	126	1	5	3	128	26	3	2	126
1	24	1	3	127	1	2	1	131	26	0	2	126
1	22	6	7	130	1	8	7	128	26	7	7	132
2	22	3	5	122	2	4	3	122	26	3	4	120
2	20	2	1	129	2	0	1	128	26	0	0	126
2	19	14	20	122	2	6	14	118	26	18	23	114
2	21	3	6	142	1	5	3	132	26	4	5	129
2	20	6	5	127	2	1	0	127	26	4	4	127
2	22	4	7	116	1	8	8	120	26	7	8	120
2	22	1	1	130	1	1	1	125	26	0	1	130
2	30	11	12	132	2	17	18	123	26	12	9	121
2	19	14	18	115	2	7	5	112	26	0	3	122
2	21	6	4	117	1	9	8	129	26	4	2	128
2	19	10	6	137	1	12	5	141	27	12	6	135
2	22	1	2	127	2	8	4	122	27	4	5	130
2	23	11	12	131	1	5	3	132	27	6	4	132
2	22	1	0	131	2	2	0	134	27	1	0	130
2	26	5	6	130	2	4	6	131	27	5	4	130
2	19	4	5	119	1	5	0	130	27	6	0	124
2	22	11	8	112	1	5	9	117	27	12	3	116
2	22	8	7	121	2	5	5	121	27	8	13	123
2	19	14	16	120	2	7	5	122	27	7	5	122
2	21	7	4	121	2	7	5	119	27	2	1	110
2	21	2	3	115	2	9	4	117	27	9	4	117
2	19	2	3	135	2	3	3	129	27	3	3	130
2	22	7	9	144	2	3	2	156	27	3	2	156
2	18	5	4	129	2	7	7	123	27	7	7	128
2	19	11	10	126	2	16	17	127	27	16	17	127
1	28	7	9	112	2	0	0	116	28	7	1	114
1	24	3	1	116	2	2	1	116	28	1	1	113
1	27	12	20	119	1	8	14	127	28	10	16	118
1	24	7	7	128	2	6	5	128	28	7	5	134
1	21	12	9	112	2	3	6	121	28	2	1	112
1	21	3	3	125	1	5	6	118	28	3	2	112
1	23	3	14	121	1	3	8	117	28	3	11	112
1	21	4	1	127	1	2	1	126	28	2	2	123
1	22	5	5	131	2	3	6	124	28	1	5	130
1	22	8	5	145	2	2	2	142	28	2	2	142
1	45	2	0	122	1	3	0	124	28	1	0	124
1	21	10	7	127	1	8	7	133	28	8	7	133
2	26	6	1	128	1	7	0	124	28	0	0	125
2	21	4	6	122	1	7	6	133	28	5	7	124
2	20	13	9	143	1	5	5	147	28	5	12	149
2	23	11	11	131	1	3	5	130	28	9	5	130
2	22	7	2	133	2	5	6	131	28	8	6	129
2	23	5	4	126	2	2	1	133	28	2	1	133
2	21	13	12	132	1	6	0	134	28	1	1	134
2	24	14	6	141	2	10	6	137	28	5	3	137
2	20	6	5	131	2	4	5	126	28	6	4	130
2	19	13	13	123	2	8	7	128	28	8	7	128
2	21	14	11	122	1	9	9	126	28	8	5	114
2	22	9	7	123	1	7	3	124	28	2	4	122
2	22	4	7	122	2	2	1	127	28	3	5	126
2	19	9	11	129	2	4	2	134	28	11	4	148
2	19	6	10	120	1	7	4	120	28	4	7	119
2	20	18	21	117	2	17	20	115	28	18	22	118
2	25	4	7	123	1	3	3	139	28	3	3	139
2	21	0	2	129	2	1	2	134	28	1	2	134
2	21	0	0	116	1	3	1	124	28	0	0	114
2	22	14	8	110	1	9	7	113	28	14	11	114
2	21	18	15	127	1	18	17	125	28	14	15	127
2	29	1	0	121	2	0	0	120	28	0	0	123
2	22	20	11	136	2	11	12	121	28	11	12	121
2	23	13	17	108	2	9	14	115	28	7	15	113
2	20	5	11	147	2	7	16	151	28	6	15	139
2	19	15	22	107	1	10	12	102	28	10	12	102
2	21	20	23	115	1	6	7	117	28	7	6	121
2	20	7	10	128	2	7	8	122	28	7	9	121
2	20	19	19	98	2	7	4	115	28	7	6	116
2	54	5	7	122	2	4	3	121	28	4	2	121
2	50	6	3	117	1	7	7	115	28	7	7	115
2	19	14	11	123	1	9	4	128	28	5	6	126
2	21	0	0	128	1	1	1	129	28	1	1	129
2	19	11	8	129	2	7	3	120	28	7	3	120
1	20	5	3	128	1	5	6	120	29	5	6	120
1	19	5	4	147	1	6	7	144	29	3	3	147
1	22	3	5	132	1	9	8	125	29	3	4	128
1	24	2	8	114	2	2	2	125	29	4	2	108
1	18	0	0	155	2	0	0	150	29	0	0	146
2	21	9	26	124	1	14	18	128	29	14	21	128
2	20	6	6	125	2	3	1	128	29	3	4	125
2	22	6	3	150	1	5	2	154	29	7	4	157
2	20	19	19	121	1	10	13	116	29	8	5	126
2	28	1	1	136	2	3	1	146	29	2	1	144
2	19	5	10	122	2	9	10	115	29	8	14	116
2	22	5	5	125	1	6	3	129	29	6	3	134
2	21	5	4	126	1	5	2	131	29	7	1	140
2	22	6	6	152	2	2	3	151	29	1	3	143
2	24	4	9	125	1	3	2	139	29	3	3	128
2	19	12	11	122	2	8	7	125	29	9	9	123
2	20	0	0	131	1	2	1	141	29	1	3	128
2	20	14	18	112	1	14	17	116	29	14	17	116
2	19	12	17	143	2	9	8	136	29	9	8	136
2	19	5	13	122	1	4	9	118	29	4	9	118
2	19	8	7	124	1	7	6	124	29	11	11	121
1	21	3	2	128	2	2	2	128	30	2	3	124
1	22	5	3	120	1	4	5	119	30	6	5	113
1	24	3	1	142	2	4	0	152	30	4	1	137
1	25	14	5	118	2	6	2	124	30	6	1	127
2	29	10	14	120	2	5	3	130	30	7	6	129
2	20	7	8	124	2	6	2	130	30	7	5	126
2	23	4	8	110	1	3	6	122	30	2	2	126
2	21	3	6	118	2	6	5	114	30	7	8	114
2	21	21	17	114	2	11	10	116	30	14	10	123
2	19	3	4	136	1	4	1	142	30	4	0	134
2	22	4	4	120	1	3	3	122	30	3	5	119
2	18	14	20	125	2	4	13	125	30	13	18	130
2	21	1	4	145	1	8	3	142	30	7	4	143
2	20	10	7	121	1	13	15	121	30	13	15	121
2	21	2	2	158	1	0	2	166	30	3	1	152
2	19	3	3	132	2	1	0	146	30	0	1	145
1	22	4	7	111	2	7	9	118	31	5	7	118
2	21	10	5	137	2	0	2	139	31	12	12	126
2	21	9	8	141	1	14	11	132	31	4	5	131
2	28	1	1	142	2	1	0	145	31	2	1	154
2	21	0	1	100	1	2	2	121	31	3	1	111
1	28	1	0	126	2	0	0	108	32	0	0	168
2	19	8	6	150	1	6	8	153	32	6	6	158
2	19	2	4	127	1	5	6	138	32	4	7	137
2	27	12	10	110	1	4	4	124	32	3	3	118
2	21	11	12	123	1	3	2	121	32	1	3	137
1	25	0	2	117	2	2	2	115	33	1	1	111
1	23	5	2	122	1	6	3	128	33	5	3	115
2	21	1	0	104	2	3	2	104	33	3	4	104
2	20	5	3	120	1	2	1	120	33	2	0	115
2	21	2	2	127	2	4	5	121	33	1	1	128
2	22	15	15	113	1	12	21	112	33	1	3	118
2	21	9	6	134	1	4	9	141	33	6	3	136
2	20	6	2	132	1	6	5	128	33	10	7	128
2	20	6	7	138	1	6	6	136	33	3	5	133
1	20	3	2	142	2	2	2	148	35	1	1	146
1	23	4	2	158	2	8	1	157	35	5	4	156
1	23	12	18	145	1	9	9	133	35	7	18	127
1	22	2	2	151	2	1	2	150	35	3	4	149
2	20	10	7	125	2	7	8	135	35	6	4	124
2	21	5	3	149	1	10	4	126	35	8	5	131
2	19	18	16	146	1	14	11	142	35	10	8	150
2	19	21	24	120	1	14	16	128	35	13	16	130
2	25	21	27	110	2	21	13	108	35	9	9	109
2	22	8	8	115	2	7	2	130	35	8	2	129
2	20	14	24	113	2	9	10	134	35	10	9	111
1	46	7	8	124	1	7	8	124		7	8	124
1	22	2	1	129	1	2	1	129		2	1	129
1	27	3	5	143	2	3	5	143		3	5	143
1	30	9	5	119	1	9	5	119		9	5	119
1	24	7	14	124	2	7	14	124		7	14	124
1	23	0	0	132	1	0	0	132		0	0	132
1	23	2	2	141	2	2	2	141		2	2	141
1	23	10	9	132	2	10	9	132		10	9	132
1	28	10	9	143	1	10	9	143		10	9	143
1	20	12	14	140	2	12	14	140		12	14	140
1	20	9	5	131	2	9	5	131		9	5	131
1	23	0	4	136	1	0	4	136		0	4	136
1	22	5	9	136	1	5	9	136		5	9	136
1	20	3	1	136	2	3	1	136		3	1	136
1	22	2	5	133	2	2	5	133		2	5	133
1	25	5	6	129	2	5	6	129		5	6	129
1	22	5	6	138	2	5	6	138		5	6	138
1	24	4	5	122	2	4	5	122		4	5	122
1	26	6	5	127	1	6	5	127		6	5	127
1	24	8	15	116	2	8	15	116		8	15	116
1	28	3	3	126	2	3	3	126		3	3	126
1	23	4	3	129	2	4	3	129		4	3	129
1	23	4	3	132	1	4	3	132		4	3	132
1	21	2	2	134	2	2	2	134		2	2	134
1	23	3	7	120	1	3	7	120		3	7	120
1	25	6	2	130	2	6	2	130		6	2	130
1	21	0	0	160	1	0	0	160		0	0	160
1	21	8	4	127	2	8	4	127		8	4	127
1	22	0	4	152	2	0	4	152		0	4	152
1	24	2	5	130	1	2	5	130		2	5	130
2	21	6	10	128	2	6	10	128		6	10	128
2	21	1	6	121	2	1	6	121		1	6	121
2	19	10	10	134	2	10	10	134		10	10	134
2	21	12	15	131	2	12	15	131		12	15	131
2	22	2	2	131	1	2	2	131		2	2	131
2	30	0	1	123	1	0	1	123		0	1	123
2	22	8	7	148	1	8	7	148		8	7	148
2	21	9	7	124	1	9	7	124		9	7	124
2	29	6	5	146	1	6	5	146		6	5	146
2	24	0	2	120	1	0	2	120		0	2	120
2	22	19	15	125	2	19	15	125		19	15	125
2	21	10	14	129	1	10	14	129		10	14	129
2	31	8	5	131	2	8	5	131		8	5	131
2	22	14	15	124	1	14	15	124		14	15	124
2	20	18	18	125	2	18	18	125		18	18	125
2	21	16	11	140	1	16	11	140		16	11	140
2	21	3	3	140	1	3	3	140		3	3	140
2	20	13	8	126	1	13	8	126		13	8	126
2	18	6	9	131	2	6	9	131		6	9	131
2	19	5	5	116	2	5	5	116		5	5	116
2	23	17	17	127	2	17	17	127		17	17	127
2	20	21	23	119	2	21	23	119		21	23	119
2	22	3	4	149	1	3	4	149		3	4	149
2	21	14	16	124	2	14	16	124		14	16	124
2	23	5	6	127	2	5	6	127		5	6	127
2	19	9	11	115	2	9	11	115		9	11	115
2	19	11	1	123	1	11	1	123		11	1	123
2	22	7	8	115	1	7	8	115		7	8	115
2	22	4	5	130	1	4	5	130		4	5	130
2	21	7	12	113	2	7	12	113		7	12	113
2	18	21	11	122	1	21	11	122		21	11	122
2	18	6	7	146	1	6	7	146		6	7	146
2	19	12	18	101	2	12	18	101		12	18	101
2	19	4	8	145	2	4	8	145		4	8	145
2	19	9	14	120	1	9	14	120		9	14	120
2	19	2	21	132	1	2	21	132		2	21	132
2	21	2	6	116	2	2	6	116		2	6	116
2	19	12	10	129	1	12	10	129		12	10	129
2	21	12	16	129	1	12	16	129		12	16	129
2	20	7	9	122	1	7	9	122		7	9	122
2	19	5	7	132	2	5	7	132		5	7	132
2	20	4	9	131	2	4	9	131		4	9	131
2	30	6	4	132	1	6	4	132		6	4	132
2	22	8	13	119	2	8	13	119		8	13	119
2	23	8	10	123	1	8	10	123		8	10	123
2	21	14	0	126	1	14	0	126		14	0	126
2	21	15	9	121	1	15	9	121		15	9	121
2	20	21	24	123	2	21	24	123		21	24	123
2	22	12	8	129	1	12	8	129		12	8	129
2	22	7	4	119	2	7	4	119		7	4	119
2	23	8	4	138	1	8	4	138		8	4	138
2	21	9	1	144	2	9	1	144		9	1	144
2	21	5	3	123	1	5	3	123		5	3	123
2	21	7	6	123	2	7	6	123		7	6	123
2	20	7	6	122	1	7	6	122		7	6	122
2	19	4	4	127	1	4	4	127		4	4	127
2	22	21	27	110	1	21	27	110		21	27	110
2	24	6	6	122	2	6	6	122		6	6	122
2	20	0	1	126	2	0	1	126		0	1	126
2	20	7	8	133	1	7	8	133		7	8	133
2	25	6	6	131	1	6	6	131		6	6	131
2	20	0	2	118	1	0	2	118		0	2	118
2	21	0	0	130	1	0	0	130		0	0	130
2	38	1	2	110	2	1	2	110		1	2	110
2	25	10	6	132	1	10	6	132		10	6	132
2	21	21	23	97	2	21	23	97		21	23	97
2	20	8	7	115	1	8	7	115		8	7	115
2	22	13	6	129	2	13	6	129		13	6	129
2	19	7	12	120	2	7	12	120		7	12	120
2	23	12	14	119	2	12	14	119		12	14	119
2	22	18	16	130	2	18	16	130		18	16	130
2	19	6	7	125	2	6	7	125		6	7	125
2	27	7	7	119	1	7	7	119		7	7	119
2	21	10	5	106	1	10	5	106		10	5	106
2	22	10	16	120	1	10	16	120		10	16	120
2	23	11	15	116	2	11	15	116		11	15	116
2	19	8	7	119	2	8	7	119		8	7	119
3	21	11	10	119	1	11	10	119		11	10	119
2	21	5	10	125	2	4	2	131	7	4	2	131
2	19	6	7	126	2	3	3	137	8	6	3	128
